# Supplementary material for: Guidance on the interpretation of faecal calprotectin levels in children
Source: PLoS One. 2021 Feb 11;16(2):e0246091. doi: 10.1371/journal.pone.0246091 (PMC7877663; doi:10.1371/journal.pone.0246091)
Supplement: S1 File — (CSV) [file pone.0246091.s001.csv]

PAT_ID	AGE_AT_RESULT	GENDER	FCP_VALUE
Z958341	14	F	600
Z1007064	14	F	600
Z2050014	1	M	33
Z2050390	11	M	30
Z79671	9	F	46
Z1606498	16	F	22
Z88842	3	M	600
Z555904	6	M	600
Z83696	6	M	17
Z2039478	8	F	117
Z938844	16	M	54
Z1540287	13	M	600
Z653508	13	F	600
Z2012368	7	F	600
Z939992	16	M	55
Z840010	14	F	99
Z2053802	15	F	22
Z1462088	8	M	92
Z2040431	6	M	51
Z991130	15	M	13
Z1909375	13	M	98
Z2053515	13	M	145
Z1989686	12	F	10
Z2051067	2	M	526
Z2056749	16	M	350
Z2004697	14	M	25
Z1717896	2	M	59
Z2057822	15	F	10
Z114731	2	M	35
Z184580	15	F	514
Z2058906	7	F	104
Z476305	4	F	148
Z2060080	8	F	10
Z1874169	8	F	10
Z675079	11	F	54
Z2078769	13	M	600
Z1602296	4	M	24
Z208741	7	M	31
Z66103	15	M	50
Z927815	15	M	106
Z2330453	7	F	21
Z1844369	5	F	51
Z2191314	5	M	61
Z701031	7	M	22
Z2396862	14	F	21
Z2122620	7	M	26
Z2167490	13	M	11
Z1990218	2	M	94
Z2391070	0	M	76
Z1696608	3	F	600
Z2138372	3	F	23
Z1876258	16	F	87
Z662428	10	M	600
Z1832535	7	F	12
Z2035763	5	F	19
Z2398427	3	M	600
Z2398454	11	F	21
Z664326	11	M	20
Z2398535	16	F	14
Z1021707	10	F	14
Z2398931	3	F	600
Z2399273	0	F	74
Z2122774	10	M	110
Z2398554	16	M	10
Z86613	13	M	10
Z2370048	8	F	600
Z722295	5	F	22
Z2151909	10	F	600
Z697531	8	F	19
Z648964	11	M	10
Z1434072	10	M	26
Z1839125	2	F	137
Z1444526	4	M	100
Z713162	8	F	17
Z2401676	4	F	57
Z994835	4	M	16
Z940098	15	F	69
Z963159	8	M	600
Z1388036	5	F	125
Z1388322	16	M	395
Z1389072	5	F	42
Z1390375	1	M	15
Z1391743	16	F	600
Z1393435	9	F	43
Z1396804	15	F	20
Z1397821	2	F	11
Z1305552	6	M	51
Z1399034	11	F	15
Z1401023	16	F	12
Z977316	14	M	30
Z1402963	10	F	28
Z970893	6	M	11
Z451606	14	F	14
Z1399987	15	M	27
Z1400596	10	F	42
Z1408095	1	F	106
Z88549	15	F	34
Z839694	15	F	14
Z1410501	11	M	22
Z241571	16	F	16
Z1014453	15	M	600
Z601518	15	M	26
Z1414255	16	M	19
Z684212	7	M	494
Z1417395	6	M	40
Z1285554	14	M	49
Z1419704	1	M	54
Z1295639	15	F	11
Z1420413	9	M	94
Z436047	8	F	287
Z819954	12	F	27
Z1423752	6	M	227
Z994705	14	F	36
Z81183	11	M	21
Z1427702	14	M	13
Z1427709	14	F	128
Z1426931	13	M	160
Z606537	15	F	15
Z516959	12	M	45
Z62146	16	F	81
Z103102	3	M	26
Z1432318	15	F	119
Z939872	12	M	198
Z1284663	14	F	20
Z1306140	1	F	600
Z1602954	3	F	13
Z654609	13	M	10
Z60249	15	F	70
Z966437	5	F	600
Z304698	16	F	160
Z1778550	4	M	600
Z274189	15	F	25
Z1503971	12	F	600
Z1491368	16	F	20
Z1041264	3	F	41
Z1721512	16	F	10
Z889719	11	F	364
Z646437	14	M	325
Z1779403	13	M	163
Z322226	12	M	44
Z1488060	16	F	600
Z1569397	10	F	43
Z1463855	9	F	24
Z1408388	14	F	14
Z1784434	16	M	54
Z64759	16	M	82
Z68315	10	F	600
Z1758369	15	F	141
Z1582017	6	F	110
Z1752562	11	M	12
Z1536416	16	F	94
Z1661619	14	M	37
Z1889716	4	F	311
Z1605731	4	F	109
Z1887930	7	F	127
Z1890777	15	M	313
Z1028137	16	F	34
Z466444	16	M	33
Z1264647	8	M	61
Z193730	12	M	31
Z1787304	13	F	27
Z89537	10	F	37
Z100443	7	F	25
Z1800651	8	M	50
Z1730540	15	F	600
Z1650602	6	F	50
Z564119	10	M	10
Z1879944	14	F	57
Z64869	13	M	166
Z1671411	14	M	197
Z1894352	5	F	97
Z1835635	8	F	36
Z1775210	3	F	30
Z454944	3	M	108
Z693888	2	M	600
Z146397	16	F	61
Z1882987	14	M	600
Z1662151	16	F	210
Z1897841	6	F	109
Z465413	8	M	32
Z102659	3	M	457
Z1795881	12	F	153
Z1565329	15	F	48
Z1897352	14	F	114
Z1868911	3	M	253
Z1895875	7	F	29
Z670793	13	M	16
Z1899373	4	M	30
Z1899597	13	F	41
Z1899475	16	F	10
Z1298900	16	F	600
Z1762715	4	M	26
Z1901036	16	M	10
Z1896572	2	F	98
Z1899835	3	F	134
Z2171181	13	M	21
Z2171233	10	M	50
Z2169376	14	M	41
Z1998665	14	M	469
Z2158418	7	F	29
Z2172115	11	M	148
Z2172249	0	M	197
Z844984	16	M	14
Z670443	14	F	173
Z2173322	3	M	40
Z1828815	15	F	55
Z686183	8	F	32
Z1253560	16	F	37
Z2173630	14	M	33
Z2119215	15	F	30
Z933338	10	M	49
Z990389	14	M	30
Z1011917	7	F	84
Z1996930	6	M	41
Z2175128	14	F	28
Z2148790	16	F	10
Z1444723	16	F	169
Z375033	8	F	86
Z1293605	9	M	119
Z1541279	15	F	23
Z694027	3	F	26
Z65178	14	M	94
Z655111	16	M	600
Z1611672	6	M	90
Z956176	13	F	10
Z663225	9	M	23
Z70818	16	F	600
Z2177826	14	M	10
Z2177039	9	F	39
Z2177159	13	M	21
Z1878673	9	F	456
Z1751762	7	F	167
Z70800	16	F	19
Z1618176	5	M	40
Z2238632	16	M	76
Z82365	8	F	600
Z214087	10	F	20
Z494281	7	M	46
Z1620567	2	M	154
Z1882199	14	M	132
Z1956644	12	M	600
Z2294070	11	M	600
Z2298441	11	M	13
Z414497	5	M	97
Z73862	13	F	33
Z2297673	16	F	28
Z203576	11	M	51
Z167030	16	F	10
Z114528	6	F	199
Z667408	9	F	600
Z2299898	10	F	10
Z2300156	13	M	10
Z1024662	7	F	11
Z74160	12	F	600
Z1801100	9	F	26
Z1667958	5	M	17
Z2196716	10	F	600
Z1370138	15	F	600
Z371204	6	M	44
Z1291888	13	F	12
Z1433951	7	M	179
Z1436037	2	M	51
Z1400316	12	M	11
Z1385708	8	F	600
Z1291326	16	M	600
Z1439379	3	F	47
Z940033	15	F	84
Z1441047	14	M	600
Z1442267	12	F	15
Z1388692	5	F	307
Z1443380	16	M	26
Z1284031	8	F	143
Z674038	11	F	13
Z992907	6	M	54
Z1447501	14	M	21
Z437588	16	F	10
Z1291499	3	F	123
Z670849	13	F	40
Z1450949	8	M	227
Z798765	13	M	31
Z1437835	11	M	81
Z1445269	9	M	52
Z1400291	13	M	69
Z951027	8	M	33
Z829379	13	M	600
Z1456225	13	M	10
Z1057458	15	M	11
Z1457630	13	M	600
Z1457802	12	M	12
Z991594	3	M	21
Z1459431	7	M	24
Z1460329	16	M	161
Z1453471	15	M	32
Z1462052	12	M	600
Z1460155	6	M	600
Z1462502	12	M	16
Z1462678	8	F	29
Z1465982	10	M	10
Z1461140	9	M	28
Z1467167	10	M	72
Z1451294	5	F	27
Z1467745	13	F	62
Z1467846	7	F	18
Z1457370	15	F	38
Z1413752	14	F	600
Z1471361	3	M	206
Z770694	16	F	42
Z1437080	7	F	62
Z1475308	0	F	142
Z1475490	10	F	47
Z1532105	15	F	59
Z474657	12	M	229
Z917205	15	F	600
Z1807527	12	M	43
Z1370589	7	M	600
Z1310048	11	F	75
Z1703721	6	F	23
Z1443685	7	M	53
Z1570657	11	F	26
Z1808682	15	F	13
Z1286590	6	M	47
Z848583	13	M	29
Z688452	5	F	13
Z1029165	16	F	371
Z1808445	13	F	50
Z1788405	15	F	600
Z1809638	8	F	59
Z1776399	13	F	35
Z1438423	0	M	600
Z661785	12	F	13
Z1735946	13	M	15
Z1009001	7	F	22
Z1527458	16	F	41
Z1814530	16	M	91
Z50601	16	F	88
Z773808	15	M	22
Z90950	1	F	600
Z950602	13	M	600
Z987968	5	M	85
Z1800540	5	F	47
Z957648	16	M	534
Z50588	16	M	16
Z1812694	11	F	600
Z1830401	13	M	600
Z82192	4	F	289
Z1816854	14	M	33
Z1816924	5	M	102
Z971400	7	M	105
Z1758729	15	M	10
Z2000339	8	F	29
Z2003908	2	M	167
Z1870137	10	M	78
Z1967713	13	F	600
Z2006311	3	M	149
Z388189	13	M	51
Z1021293	6	F	46
Z1671264	5	M	600
Z2007664	13	M	10
Z1937465	14	M	52
Z2007885	16	F	18
Z821958	11	F	46
Z685165	7	F	93
Z434676	14	F	10
Z357211	10	F	86
Z1669407	7	M	33
Z1723586	14	M	10
Z1662870	15	F	59
Z2005120	5	F	89
Z2010369	13	M	58
Z724463	2	M	83
Z2007354	15	F	128
Z2012314	13	M	10
Z1416190	15	F	10
Z476707	15	M	96
Z1537328	12	F	30
Z429302	13	M	46
Z1712915	3	F	58
Z486250	14	F	42
Z2013325	6	F	90
Z1867455	6	F	600
Z952376	12	M	140
Z1825875	16	F	238
Z1677746	15	F	180
Z2013201	10	M	54
Z439157	16	M	324
Z73899	11	M	15
Z1613543	2	F	280
Z2015799	15	F	61
Z2018992	1	M	50
Z2038987	2	M	22
Z1561225	6	M	41
Z1765455	9	M	32
Z833463	16	F	30
Z2039415	1	M	57
Z669601	3	M	33
Z2034766	5	F	37
Z61762	16	M	35
Z843814	14	F	76
Z1892907	16	M	600
Z938327	11	M	10
Z368552	14	M	18
Z1794332	2	F	600
Z2045287	1	M	31
Z81421	10	M	25
Z1619602	14	F	502
Z71782	12	F	436
Z1892782	10	M	600
Z1473615	14	F	12
Z2049470	10	F	187
Z661025	12	F	48
Z2138668	4	M	61
Z1683899	11	F	24
Z2144709	13	F	10
Z2109034	14	F	53
Z376973	7	M	103
Z483984	6	F	63
Z1893716	5	F	69
Z1867911	14	F	58
Z2141957	16	F	253
Z2145578	5	F	43
Z2033377	3	M	70
Z710504	5	F	18
Z982235	11	F	44
Z1614146	9	F	10
Z1905308	6	M	149
Z102668	6	F	62
Z1420133	2	M	30
Z2139174	6	M	10
Z2150391	4	M	28
Z2150739	16	F	15
Z67941	9	F	10
Z1877720	14	F	17
Z1680586	12	M	297
Z2151716	1	M	181
Z1869245	11	M	87
Z971937	16	F	60
Z510537	14	F	42
Z2132512	13	F	10
Z1618367	6	M	46
Z114698	6	M	166
Z2212618	15	F	31
Z892344	15	F	96
Z1530920	5	F	10
Z2359162	1	F	342
Z2322728	15	F	25
Z821308	16	F	17
Z2353502	12	M	600
Z1547568	9	F	123
Z700802	6	M	10
Z1944509	16	F	32
Z2358468	16	M	600
Z85763	7	F	32
Z369193	13	M	11
Z1535845	5	M	30
Z84602	12	M	189
Z2100419	9	F	35
Z2020529	9	F	23
Z825290	6	F	103
Z102129	8	M	14
Z1836875	15	F	139
Z2360997	12	M	30
Z2232492	4	M	151
Z62848	14	M	117
Z2358597	16	F	600
Z1855601	1	M	149
Z723027	6	M	55
Z1831785	16	F	40
Z949274	10	M	48
Z2390355	6	M	10
Z2388578	8	M	10
Z978576	9	F	16
Z2089943	9	M	12
Z2235687	16	M	600
Z2392514	3	F	69
Z1752730	2	M	104
Z1818859	2	M	16
Z1984599	1	M	31
Z663929	11	F	72
Z689746	4	M	15
Z2393888	5	M	31
Z79419	13	M	29
Z2394294	16	M	10
Z101989	9	M	540
Z2102514	16	F	37
Z2394648	3	M	67
Z2394726	11	F	600
Z2074634	9	F	10
Z680568	8	M	44
Z675859	11	F	11
Z2394804	1	M	37
Z2414884	11	F	148
Z2063671	5	M	10
Z675883	12	F	40
Z952000	10	F	29
Z2395143	10	M	40
Z666923	15	F	10
Z831445	14	M	28
Z2415895	10	M	458
Z2382317	7	F	17
Z2416624	13	M	600
Z1852393	12	F	18
Z218997	16	F	34
Z2199699	16	M	125
Z2358660	3	F	28
Z1809124	3	F	22
Z2193138	5	M	44
Z979828	16	F	19
Z2292902	0	M	600
Z2418137	13	F	190
Z698519	6	M	36
Z362407	10	M	18
Z1978325	15	F	17
Z1555564	16	F	600
Z2186897	8	M	13
Z2204529	7	M	19
Z2147982	7	F	27
Z2417470	5	F	29
Z1426747	3	M	21
Z2418144	6	M	163
Z1718177	7	F	41
Z2279653	6	M	106
Z1540835	6	M	24
Z1491447	8	F	356
Z2420623	7	M	14
Z1787193	16	F	25
Z75152	13	F	75
Z667063	10	F	12
Z195030	14	M	102
Z2427357	13	M	16
Z685672	14	M	123
Z1323000	15	F	242
Z2417144	8	M	14
Z661860	15	M	33
Z2428046	4	M	25
Z514322	15	F	46
Z271603	14	M	17
Z2428709	16	M	448
Z2422529	12	M	600
Z2427979	6	M	600
Z2146269	10	F	10
Z2430431	10	M	600
Z2426885	14	M	600
Z2195925	15	M	13
Z2270220	16	M	21
Z1946527	14	F	22
Z2431543	14	M	33
Z2426504	2	F	85
Z864884	13	F	43
Z2431950	8	F	21
Z1794690	5	M	174
Z1458027	7	M	34
Z2484357	4	M	18
Z2472493	13	M	17
Z520386	14	M	177
Z409963	8	F	600
Z1858943	2	F	153
Z2160526	9	F	600
Z2469360	10	M	600
Z1414807	6	M	161
Z1886558	7	F	10
Z2485437	13	M	29
Z2485463	6	M	10
Z2485466	4	M	16
Z2114066	6	M	100
Z662569	12	M	193
Z123260	12	F	56
Z2461541	1	M	175
Z2442692	4	M	600
Z2486211	4	F	279
Z2082934	1	F	136
Z1024656	4	M	36
Z2486504	11	M	14
Z967615	6	F	48
Z1859240	7	M	201
Z2488330	1	F	209
Z1871879	2	M	11
Z1400701	16	M	80
Z953807	14	F	12
Z2103516	8	M	25
Z662651	10	M	10
Z1779754	10	M	41
Z2235567	1	M	51
Z2489263	8	F	56
Z2489799	3	M	600
Z2458242	11	M	10
Z1226952	8	M	123
Z1479108	13	F	22
Z1480619	14	M	97
Z1481458	16	F	600
Z1478862	9	M	17
Z1390017	14	M	10
Z1224600	16	M	600
Z76512	9	F	89
Z1428171	10	F	10
Z1442395	13	M	64
Z54802	12	M	10
Z1480518	14	F	58
Z1481717	16	F	19
Z1477507	14	M	28
Z1487893	4	M	18
Z1461204	16	F	16
Z1434373	7	F	65
Z1480757	2	M	600
Z1494936	11	M	37
Z64732	15	M	11
Z1463039	16	F	34
Z1292279	7	F	600
Z1481851	12	M	61
Z1507613	6	F	68
Z1504264	13	M	73
Z1506028	12	M	19
Z998132	8	F	26
Z1014709	5	M	22
Z1371126	15	F	89
Z1430130	14	M	600
Z1392572	16	M	15
Z681069	4	F	54
Z923796	12	F	14
Z475152	15	M	600
Z1435226	12	F	238
Z62630	10	M	34
Z638241	15	F	600
Z1520948	5	F	170
Z1532705	9	M	600
Z1499796	4	M	41
Z1287302	4	M	18
Z1495094	16	F	21
Z1530488	8	M	27
Z1481382	11	F	43
Z296953	12	F	16
Z1819598	4	M	67
Z712179	5	F	69
Z1806540	12	M	15
Z1716227	1	M	182
Z62728	10	M	57
Z1639868	11	F	69
Z580917	1	M	180
Z58266	14	M	122
Z1423685	5	M	54
Z1500696	5	F	232
Z87587	9	F	99
Z1827274	12	F	48
Z797446	16	M	10
Z1758873	2	F	245
Z1004822	13	F	600
Z1769662	15	F	50
Z1829473	7	F	91
Z1740846	10	F	128
Z1826809	16	F	600
Z1820948	1	F	510
Z1791450	11	M	16
Z1800928	10	F	24
Z1743760	16	F	81
Z1831491	4	F	342
Z328631	14	M	28
Z1811947	5	M	166
Z679964	8	F	42
Z545904	6	M	36
Z2203954	0	M	64
Z1564371	15	F	13
Z2220749	16	M	30
Z680094	7	M	29
Z1740422	10	M	172
Z666123	11	M	31
Z989438	13	M	12
Z1053407	13	M	183
Z2221770	5	M	51
Z2080886	15	F	160
Z2177637	7	F	46
Z2222775	16	M	75
Z2222174	8	M	14
Z2223237	14	M	54
Z2058193	2	M	43
Z677026	5	F	91
Z73732	15	F	10
Z2221989	15	M	600
Z85672	7	M	247
Z1987873	0	M	156
Z2224597	15	M	600
Z2180615	3	F	84
Z1446338	7	F	29
Z89169	10	M	28
Z2197218	14	M	23
Z2167767	10	F	102
Z379637	12	F	52
Z2217419	11	M	10
Z2225856	11	F	15
Z83092	12	M	49
Z2223155	10	F	600
Z2226416	11	F	31
Z2226556	10	F	67
Z188512	12	M	12
Z1038322	5	M	27
Z2270393	3	M	263
Z1418474	15	F	48
Z726772	5	M	44
Z1052053	9	F	439
Z1557856	13	M	32
Z401121	9	M	13
Z742720	3	F	42
Z2246573	4	F	377
Z1443520	11	F	70
Z760720	15	F	32
Z2273377	6	F	17
Z2274573	9	F	147
Z1894086	12	M	600
Z2274937	5	M	75
Z2275018	8	M	16
Z2275048	13	M	11
Z2081554	13	M	600
Z2180785	7	F	389
Z2245491	12	M	133
Z2275994	1	M	95
Z2276067	0	M	22
Z1532186	14	M	13
Z465922	16	F	73
Z2039143	2	M	367
Z903902	15	M	181
Z2130272	2	F	44
Z2363071	15	F	600
Z963603	15	M	19
Z2366276	14	M	91
Z1666728	11	F	52
Z210759	8	F	65
Z2366521	6	F	544
Z693163	4	F	216
Z2257422	11	F	466
Z2366805	7	F	30
Z2102943	3	F	600
Z98595	8	M	95
Z1905677	10	F	200
Z2353415	13	M	600
Z1760662	9	F	88
Z2364900	10	F	26
Z73307	11	F	28
Z2368047	7	F	34
Z1653731	14	F	21
Z1543811	13	M	15
Z2368600	5	M	16
Z1409433	11	M	68
Z2368841	4	M	16
Z1927721	10	F	16
Z1546537	13	F	20
Z2368254	8	F	172
Z2369853	7	M	36
Z992539	4	F	462
Z1765980	15	F	13
Z405921	13	F	600
Z2371263	14	F	19
Z1881457	2	M	10
Z2320233	10	M	10
Z2213339	8	F	46
Z2055021	1	M	153
Z1704842	5	M	38
Z70925	16	M	600
Z286323	12	F	12
Z841963	16	M	35
Z509578	8	M	18
Z214183	9	F	10
Z2368144	14	F	37
Z2373097	0	F	600
Z1412730	4	M	600
Z456493	14	M	44
Z975380	8	M	53
Z692566	2	M	221
Z1463398	15	F	10
Z1552088	12	M	36
Z1488311	14	M	26
Z1430029	4	F	147
Z369904	14	M	25
Z639438	14	F	133
Z427722	9	F	181
Z940496	15	F	600
Z1500045	7	F	526
Z1477586	3	F	63
Z1287240	3	F	58
Z1559441	14	F	78
Z1490342	2	F	58
Z575782	13	M	28
Z1466159	3	F	600
Z1561248	6	F	23
Z691241	2	M	34
Z1521014	9	F	60
Z938748	14	F	22
Z1571156	14	M	14
Z903641	9	F	10
Z436208	4	M	106
Z1463466	8	F	75
Z1488306	6	F	45
Z1290597	16	M	256
Z959713	4	M	573
Z2027522	10	M	70
Z1963761	3	F	33
Z661992	13	M	10
Z1273757	5	F	16
Z1993506	6	M	46
Z459577	14	M	600
Z2016107	15	F	109
Z946015	9	F	10
Z301611	11	M	87
Z1966765	14	F	22
Z1855240	2	M	72
Z1590055	1	M	144
Z1579590	4	M	10
Z250833	13	M	18
Z2014094	12	M	109
Z1880780	15	M	45
Z1732274	7	F	73
Z1833551	11	F	80
Z1688448	16	F	77
Z967887	16	F	600
Z2037241	8	F	30
Z2022845	16	M	600
Z1554886	7	M	11
Z1502470	5	F	49
Z2377454	15	M	10
Z2375484	10	F	69
Z1449590	9	M	11
Z1491063	8	F	55
Z1278319	8	M	42
Z1876643	16	F	10
Z899360	13	F	11
Z531216	13	M	37
Z2360078	12	F	11
Z74123	15	F	324
Z2167064	3	M	78
Z1967514	2	M	14
Z648176	13	M	30
Z1617139	12	M	20
Z692835	4	F	40
Z2356391	11	M	29
Z1856202	14	M	600
Z2331028	14	M	223
Z689760	4	M	600
Z2367136	10	F	20
Z1656412	11	M	108
Z1909249	13	F	15
Z2383760	12	F	27
Z491556	12	M	18
Z2378546	15	M	28
Z2185334	8	F	589
Z2364486	7	F	16
Z421389	8	M	600
Z301870	14	M	32
Z2222358	16	M	11
Z2385543	6	M	21
Z2385939	6	F	42
Z2374330	15	M	10
Z1018276	15	F	25
Z2284389	1	M	78
Z216072	4	F	11
Z65449	12	F	13
Z2383337	1	F	53
Z2461057	3	M	62
Z2275209	16	M	74
Z166819	12	M	118
Z390858	12	F	600
Z2374883	1	F	114
Z2245462	6	M	139
Z1658639	11	F	56
Z2157327	12	M	48
Z2468938	4	M	29
Z2479476	8	F	12
Z2479498	9	M	112
Z1735417	2	M	10
Z2479145	5	M	600
Z2402878	7	F	600
Z1637185	11	M	48
Z2362937	15	M	30
Z1311104	9	M	27
Z2477425	9	F	117
Z1931281	15	F	45
Z2481394	16	F	227
Z2481395	6	M	30
Z1460765	9	F	97
Z1643676	15	M	44
Z985048	7	F	247
Z1932854	15	M	31
Z2474464	15	F	94
Z2422434	15	M	59
Z2475982	14	F	17
Z1696210	3	M	56
Z1369769	15	F	600
Z1662981	2	F	600
Z1035733	4	F	10
Z163312	15	M	26
Z1591873	12	F	14
Z1025045	12	M	10
Z444273	14	F	600
Z1593188	16	F	259
Z1600348	7	F	68
Z383254	15	F	44
Z1603409	11	F	18
Z411058	14	F	45
Z1543160	1	M	28
Z1252833	12	M	157
Z1607629	11	F	19
Z1608827	3	M	44
Z672779	13	M	11
Z1609929	10	F	18
Z312503	15	M	141
Z1613994	12	M	11
Z1533921	9	F	159
Z1109804	15	F	600
Z655072	13	M	600
Z59969	15	F	65
Z1567026	5	F	38
Z1455900	16	F	26
Z1862906	16	F	75
Z1815710	14	F	600
Z48910	15	F	23
Z1863660	1	M	311
Z1436529	15	F	600
Z699533	8	F	26
Z665781	14	F	27
Z1715881	9	M	600
Z1866082	10	F	10
Z49762	16	F	162
Z1866544	7	F	239
Z1655593	5	F	240
Z208596	15	M	192
Z1867695	11	F	40
Z1724170	16	M	47
Z1868782	12	F	47
Z1801295	10	M	21
Z1755983	7	F	75
Z1761078	4	M	51
Z1853144	13	F	16
Z77461	2	F	193
Z983871	4	M	28
Z1870889	15	F	50
Z1807278	4	M	10
Z376048	7	F	104
Z1871943	11	F	101
Z746960	16	M	48
Z1578831	2	M	13
Z1792052	16	F	34
Z65280	13	F	188
Z1283658	10	M	26
Z102176	5	M	600
Z1642498	14	F	180
Z1543067	8	M	90
Z2006348	4	M	17
Z1891947	13	M	600
Z2092330	13	F	123
Z1769701	5	M	88
Z679030	11	M	19
Z840273	14	F	19
Z2080272	1	M	245
Z1954033	2	M	10
Z1480124	13	F	23
Z2024048	16	M	600
Z2097026	14	F	30
Z2096677	6	F	76
Z2097235	16	M	53
Z1437084	16	F	32
Z2097615	4	M	99
Z2098333	4	M	21
Z2241343	15	F	10
Z2241059	10	F	39
Z2197774	8	M	44
Z68396	13	F	68
Z512418	14	M	10
Z700761	5	M	132
Z2217645	9	M	142
Z87443	10	M	113
Z2241887	13	F	48
Z2244078	12	M	65
Z2085997	6	F	32
Z1553237	4	F	81
Z1231315	14	M	153
Z2244175	12	M	33
Z1967345	1	M	62
Z63464	16	F	82
Z648783	13	F	249
Z1496266	6	F	10
Z2113163	9	M	53
Z490493	15	F	24
Z1633293	12	F	30
Z2246683	12	M	10
Z1370302	10	M	66
Z2247329	5	M	35
Z684535	7	F	600
Z2244976	10	F	245
Z634380	16	M	600
Z2247887	11	F	32
Z1608450	14	F	10
Z2084632	16	M	25
Z1881401	15	M	213
Z1438757	16	F	41
Z699535	11	M	79
Z2248517	3	M	36
Z2095281	12	M	41
Z1866349	7	F	84
Z2101571	14	F	600
Z2092318	5	F	10
Z1472971	13	M	62
Z1460742	7	M	100
Z1556278	16	F	163
Z64699	15	M	600
Z1712375	9	F	83
Z2264929	6	M	45
Z482461	3	F	22
Z92107	3	M	600
Z688540	6	F	30
Z2262176	2	M	32
Z809744	15	F	14
Z1285802	6	M	40
Z1811509	16	F	31
Z699403	10	M	14
Z2267428	5	F	37
Z2267436	12	F	18
Z2258748	0	F	272
Z531223	13	M	10
Z682412	6	M	41
Z1897185	5	M	20
Z2264059	13	F	13
Z91065	6	M	22
Z1561734	14	M	24
Z80109	5	F	60
Z684678	8	M	52
Z64542	14	F	20
Z2201336	14	F	10
Z2337676	2	M	173
Z203403	16	F	548
Z2332612	15	M	35
Z2336779	15	F	107
Z2111676	0	M	61
Z1324928	7	F	53
Z2339574	10	M	31
Z2322533	3	F	196
Z1246445	13	F	19
Z687448	10	F	15
Z1649762	6	F	22
Z2341181	16	M	44
Z2341208	6	M	250
Z2326904	16	M	46
Z2341231	16	F	14
Z1282308	11	F	30
Z1308143	4	M	600
Z471496	12	M	600
Z753084	14	M	600
Z2337308	11	F	25
Z2341819	4	M	16
Z2125656	14	F	80
Z112678	5	M	25
Z2295998	3	M	41
Z699346	10	F	26
Z210769	8	M	42
Z2460106	9	F	33
Z1429003	5	F	187
Z2467993	11	M	65
Z1814277	16	F	15
Z1431213	11	M	12
Z684799	10	M	16
Z682869	6	M	31
Z2062593	1	F	21
Z2097339	13	M	43
Z2435946	10	M	30
Z668984	9	M	162
Z2358623	9	F	17
Z2466466	12	F	19
Z2458820	13	M	54
Z470854	6	M	28
Z2444563	2	M	13
Z2283326	2	M	28
Z2437767	2	M	16
Z1670620	13	F	357
Z2469101	7	F	15
Z2470577	11	F	70
Z2470352	13	M	600
Z668235	9	M	10
Z193609	15	M	68
Z2392198	13	M	190
Z274400	14	M	40
Z82265	7	M	600
Z2298562	10	F	25
Z1753285	13	F	238
Z2471245	10	M	26
Z637033	11	M	18
Z2479678	7	M	86
Z2483379	8	F	227
Z2390332	16	F	10
Z2509162	8	F	14
Z2468445	14	F	16
Z1667073	13	M	600
Z2509879	13	M	30
Z2498832	16	M	10
Z2510580	11	M	61
Z2510771	8	F	264
Z1807286	13	F	85
Z2451040	15	F	34
Z71357	14	F	33
Z2491775	12	M	18
Z1669079	16	F	10
Z670389	15	F	600
Z2222133	13	M	10
Z926250	12	F	151
Z2503721	7	M	33
Z2203806	5	M	39
Z1957021	13	M	10
Z1802258	9	F	76
Z2081718	10	F	10
Z1810732	12	F	214
Z1590916	8	M	35
Z2337774	16	F	129
Z2113411	4	M	37
Z2513890	0	M	325
Z667859	13	M	10
Z2476870	16	F	42
Z1834948	2	M	19
Z1040043	4	M	20
Z73537	13	M	10
Z1622131	1	F	600
Z1011940	7	M	95
Z1523846	13	M	28
Z1612452	15	F	30
Z1627684	8	F	10
Z189755	10	F	42
Z1628560	7	M	22
Z1492807	16	F	79
Z1627055	5	M	60
Z1629473	16	F	37
Z73388	12	M	13
Z1588953	12	M	600
Z1632697	16	F	93
Z1632705	14	M	28
Z1482219	3	F	29
Z1632822	12	M	31
Z1633724	16	M	164
Z1559299	5	F	111
Z71419	11	M	23
Z1635953	6	F	16
Z977253	14	F	25
Z1636311	16	F	67
Z114711	0	F	24
Z1614917	5	M	300
Z1561370	3	F	66
Z1641424	13	M	16
Z1642962	12	F	195
Z1636802	4	M	600
Z1541858	0	F	600
Z1497924	16	F	76
Z1878022	5	F	29
Z1878370	9	M	10
Z1478136	5	F	109
Z712517	5	F	600
Z1869613	14	F	13
Z1022267	6	M	59
Z1869532	8	F	32
Z1879844	14	M	28
Z1880451	8	F	28
Z1496827	15	F	25
Z928302	11	M	600
Z1879522	15	M	26
Z1373757	12	F	36
Z700410	5	F	14
Z1881941	12	M	64
Z684187	8	F	37
Z1481823	13	M	18
Z438296	6	F	62
Z1882326	10	M	49
Z1266414	15	M	42
Z1491007	15	M	18
Z1883474	15	F	97
Z795598	12	F	48
Z985056	9	M	600
Z1884554	9	M	90
Z461291	11	M	31
Z1886192	10	M	20
Z1886509	13	M	19
Z692023	5	M	135
Z1853961	8	M	39
Z634211	15	F	119
Z1537421	2	F	42
Z1642454	16	F	77
Z1759211	13	M	29
Z1889143	15	M	65
Z358342	12	M	85
Z1366319	13	M	44
Z1851498	4	M	18
Z1977746	15	M	39
Z1909528	15	F	55
Z1977080	5	F	51
Z1977545	2	M	77
Z654129	14	F	10
Z1971833	14	M	102
Z1229348	11	M	253
Z73151	10	M	25
Z1870851	5	F	600
Z242074	5	F	66
Z255627	16	F	60
Z1980603	8	M	20
Z1974208	2	M	74
Z1972538	9	F	14
Z710432	5	F	82
Z81174	9	F	39
Z1411417	4	M	186
Z1982074	14	F	21
Z448442	6	M	22
Z1978037	5	M	600
Z1982796	15	F	33
Z279665	16	F	53
Z1019937	4	M	38
Z1756312	2	F	35
Z436537	9	M	10
Z41200	13	M	115
Z1433722	8	F	10
Z1711418	4	M	600
Z426237	13	F	162
Z85734	7	M	12
Z1026362	15	F	600
Z1421247	14	M	10
Z1060711	9	M	66
Z556066	4	F	93
Z80419	4	M	10
Z675990	7	M	600
Z411581	8	M	37
Z1261137	12	M	10
Z683766	15	M	10
Z1845316	1	M	39
Z2132233	6	F	91
Z698522	4	M	409
Z805027	13	M	600
Z342863	10	F	52
Z1693901	9	F	11
Z1247474	14	M	51
Z2165418	11	M	13
Z2166527	8	F	36
Z1010641	13	F	37
Z66837	9	F	33
Z2167576	10	F	600
Z686973	9	F	11
Z302238	16	F	10
Z2102976	10	M	86
Z2148499	3	F	29
Z661955	14	F	33
Z2153465	16	F	10
Z1911125	4	M	25
Z1302954	7	M	226
Z1397745	2	M	194
Z877836	13	M	121
Z1619362	11	M	40
Z699839	3	M	17
Z458957	11	M	600
Z1656128	11	M	26
Z1457192	13	M	600
Z1382095	11	F	308
Z1442467	12	M	39
Z93709	1	M	46
Z1662942	3	M	256
Z1652798	7	M	16
Z1628418	5	M	600
Z203777	16	F	600
Z1473631	14	M	20
Z1661833	3	M	49
Z1571305	12	M	34
Z18528	12	M	64
Z683943	11	F	275
Z372434	5	M	10
Z426601	14	F	41
Z399043	16	M	40
Z2108882	13	M	21
Z2109117	7	M	98
Z655718	11	F	391
Z100787	8	F	100
Z1553964	16	M	33
Z295160	11	F	10
Z1509275	8	M	281
Z2109381	6	F	79
Z1979671	11	F	600
Z2064777	9	M	41
Z2075950	8	M	15
Z2109397	15	F	600
Z2112082	16	M	600
Z680994	6	M	73
Z2113000	15	F	65
Z771510	16	M	600
Z1004704	6	F	10
Z2097854	14	F	14
Z2097514	12	M	38
Z1032036	13	M	600
Z955242	15	F	85
Z403102	14	M	232
Z829662	15	M	11
Z1656513	15	F	82
Z1665504	6	F	15
Z1283358	9	M	600
Z1467505	4	M	51
Z1678564	3	M	55
Z1664786	15	F	77
Z667857	10	M	21
Z1483505	10	F	24
Z1274049	15	F	271
Z687116	7	M	61
Z1579120	8	M	29
Z1252054	10	F	222
Z1683213	14	F	27
Z1029149	14	M	406
Z1664338	8	M	10
Z1671301	15	F	10
Z1579113	10	F	45
Z474585	15	F	23
Z1604816	10	M	26
Z97134	5	M	73
Z1410291	14	M	10
Z778813	14	M	17
Z1624243	16	F	188
Z1693913	1	F	600
Z49174	16	M	116
Z2117815	9	M	23
Z2117232	12	M	23
Z1999805	16	F	17
Z2118159	9	M	36
Z700350	8	F	18
Z2118903	10	F	73
Z663613	11	M	10
Z1309371	3	F	58
Z1824197	2	F	91
Z1591703	1	F	80
Z86650	15	F	10
Z1655144	1	F	28
Z1510001	11	M	600
Z2038456	5	M	213
Z682352	4	M	24
Z1520290	3	F	134
Z910405	10	M	14
Z1546763	3	M	600
Z1997440	14	F	14
Z1781501	8	F	30
Z2122868	3	M	104
Z1895159	11	M	17
Z2123114	5	M	32
Z2081983	9	F	141
Z694955	4	M	18
Z514156	16	F	23
Z1625567	15	F	88
Z1863804	0	M	600
Z1838381	15	F	17
Z1700768	0	F	600
Z1700845	9	F	40
Z1615724	15	M	28
Z1554690	15	M	20
Z264510	1	F	600
Z1401983	1	F	43
Z1706368	7	F	62
Z1707399	2	F	190
Z1697496	7	M	380
Z1708445	2	F	74
Z633802	15	F	33
Z50630	15	F	343
Z994503	9	M	65
Z1585106	8	M	25
Z471970	15	F	19
Z556029	1	M	355
Z1714877	11	M	169
Z449175	5	M	188
Z1715609	7	M	33
Z83147	11	M	600
Z1410683	11	F	97
Z1943268	5	M	238
Z976900	15	M	600
Z1943478	5	M	600
Z1739812	15	F	12
Z219123	3	F	55
Z72679	16	M	600
Z1920975	16	F	122
Z1923784	11	M	40
Z1287472	4	M	38
Z1944300	3	F	50
Z1487458	5	F	261
Z1941732	5	F	134
Z1526043	7	F	27
Z1945025	14	M	13
Z1568367	16	F	600
Z1287697	10	M	38
Z1918227	15	M	103
Z1832487	2	M	600
Z663001	13	F	38
Z285461	10	M	12
Z1536522	4	F	460
Z1866272	3	M	65
Z1430135	10	M	224
Z1247883	13	M	127
Z1949215	10	M	98
Z954621	6	M	600
Z75482	12	M	25
Z1938478	13	M	65
Z1561449	14	F	13
Z1851856	2	M	38
Z49088	16	M	35
Z1952250	13	F	38
Z1952648	5	M	81
Z1609015	15	F	255
Z1942717	7	M	21
Z1244957	16	M	15
Z1591604	16	F	206
Z1991694	13	M	43
Z86492	12	F	102
Z685486	11	F	82
Z1598940	8	F	12
Z956197	12	F	34
Z698300	4	M	19
Z679071	11	M	600
Z1644841	11	M	44
Z78126	11	F	20
Z670508	14	M	600
Z664566	13	F	24
Z697565	7	M	31
Z1977773	2	M	13
Z975232	5	M	63
Z1999358	11	F	50
Z2001402	9	F	26
Z1928314	16	F	104
Z2001971	14	F	41
Z1943240	8	F	43
Z81251	12	F	51
Z1907375	16	F	106
Z1940824	5	M	53
Z1431323	10	F	600
Z63049	12	F	600
Z2004752	14	M	158
Z1056833	2	M	107
Z64898	16	M	14
Z1998155	3	F	10
Z502062	7	M	10
Z1513264	14	M	70
Z2080259	13	F	99
Z667644	12	F	16
Z2057194	16	F	26
Z1020448	10	F	22
Z1990565	6	F	73
Z73790	15	F	96
Z2080515	16	F	32
Z1945266	0	F	257
Z1455644	9	M	35
Z679632	6	F	22
Z1984560	0	F	17
Z2083432	6	F	28
Z205201	10	M	29
Z1376348	16	F	18
Z935744	14	F	68
Z2084718	16	F	206
Z1728102	13	M	103
Z2084813	5	F	35
Z1805180	16	M	50
Z699381	9	F	12
Z1827192	15	M	182
Z673212	12	F	117
Z2085116	10	F	62
Z661853	14	F	14
Z1765829	12	M	11
Z2020059	3	M	41
Z1004858	7	M	64
Z858562	12	F	600
Z889193	10	M	72
Z1875158	14	M	36
Z502118	6	M	69
Z466980	10	M	600
Z2123368	6	M	18
Z1865131	11	M	10
Z2123679	14	F	68
Z2128719	6	M	97
Z984930	7	M	79
Z209354	14	F	15
Z2129190	16	M	33
Z2129792	4	M	79
Z1520323	4	F	72
Z2082064	6	M	13
Z2130481	9	M	27
Z2123013	1	M	213
Z2114401	9	F	56
Z207568	6	F	90
Z2131279	8	F	83
Z959824	6	M	70
Z2132241	15	F	80
Z1000005	4	M	38
Z1948399	15	F	166
Z687995	11	F	79
Z1048993	16	M	48
Z1877802	15	F	111
Z85586	6	F	202
Z2134433	2	M	45
Z60033	16	F	216
Z1670171	6	M	44
Z662699	10	F	600
Z2179465	4	M	28
Z2012560	6	F	27
Z488711	15	M	255
Z452443	16	F	94
Z1255518	16	F	33
Z2168205	9	M	55
Z2160020	13	F	25
Z531202	13	F	25
Z2181360	4	F	174
Z431557	15	F	17
Z1829936	14	M	600
Z1820903	3	F	34
Z2183222	14	F	600
Z71062	16	F	10
Z2184462	7	F	47
Z1789965	5	F	33
Z1661785	4	M	600
Z2088022	14	F	10
Z1895062	11	M	48
Z1801753	16	M	55
Z1727870	6	F	20
Z866067	13	M	129
Z688867	3	M	600
Z2171513	13	M	20
Z2254248	15	F	31
Z675007	11	F	16
Z2256741	15	F	12
Z75241	11	F	256
Z2256762	10	M	100
Z690837	3	F	16
Z2256997	6	M	182
Z1872335	8	M	292
Z2233746	8	M	40
Z1964583	12	M	119
Z2256921	12	F	40
Z1902354	14	F	79
Z67872	14	M	22
Z1374975	15	F	53
Z1554659	16	M	28
Z1801951	5	F	10
Z2259879	15	F	10
Z1894503	5	M	10
Z344856	14	M	22
Z1022588	8	M	11
Z2243444	7	F	39
Z2016318	14	M	63
Z609628	12	M	20
Z406461	9	M	31
Z95961	3	F	12
Z2408486	13	M	46
Z2408526	7	M	43
Z2407839	7	F	81
Z1829439	13	M	10
Z985353	7	F	39
Z1551996	11	F	121
Z98464	11	M	82
Z605669	12	M	36
Z88232	14	F	600
Z903392	15	F	600
Z2410269	9	M	32
Z464476	11	F	48
Z1957086	16	M	20
Z675947	7	F	27
Z718406	5	F	36
Z2412139	6	F	270
Z2412348	2	M	13
Z2412369	7	F	30
Z68182	10	F	78
Z2378503	3	M	417
Z2274475	16	M	24
Z2378829	11	F	49
Z1752958	14	M	10
Z2407460	10	F	30
Z959163	9	M	29
Z205394	7	F	27
Z98469	9	M	10
Z681428	4	M	44
Z2504227	11	M	21
Z2501400	9	F	600
Z662631	11	F	10
Z2015380	4	F	43
Z2504659	13	F	10
Z1715513	9	M	23
Z2126186	2	M	29
Z71423	11	F	120
Z2505773	13	F	600
Z2506173	14	F	334
Z2506249	3	M	20
Z1937176	13	F	22
Z2477126	2	F	21
Z2026805	11	M	600
Z2354969	16	F	10
Z2430371	8	F	600
Z76880	9	M	86
Z2508180	13	M	36
Z2508206	15	F	78
Z2508295	11	M	51
Z2508730	10	F	39
Z885381	16	M	125
Z1697319	14	F	600
Z1722473	15	F	34
Z1664306	6	F	35
Z1667684	15	F	88
Z453622	16	F	36
Z699951	3	F	54
Z1591522	11	M	46
Z1697893	2	M	228
Z1731177	16	M	600
Z1709675	7	M	24
Z1699600	11	F	28
Z179801	14	F	257
Z1640613	16	M	600
Z1444717	16	F	42
Z2065333	5	M	16
Z2011762	14	F	10
Z2070763	8	F	600
Z2072820	15	F	81
Z1832077	3	M	21
Z634455	16	F	210
Z1265965	15	M	68
Z1701536	16	F	600
Z1964479	6	F	142
Z2074986	14	F	21
Z1493082	6	F	352
Z1663670	3	M	14
Z1956952	16	M	45
Z871268	11	F	28
Z2076812	7	M	100
Z945880	15	F	29
Z1955471	10	F	10
Z71817	14	F	600
Z1510534	13	M	10
Z1675202	5	F	263
Z673734	12	M	35
Z1915618	16	M	59
Z1571243	14	M	600
Z664064	11	M	154
Z1563867	5	F	68
Z2078785	16	F	47
Z73566	12	F	19
Z2137560	3	M	38
Z2138359	5	F	27
Z2120513	2	M	39
Z2105051	9	M	136
Z2082056	6	M	56
Z1944123	8	F	16
Z693497	3	F	38
Z470682	10	M	19
Z626060	16	F	182
Z2139897	1	M	125
Z1590896	10	F	21
Z2141718	5	F	600
Z636583	10	M	34
Z1448937	1	M	48
Z1726194	1	F	61
Z2002998	11	F	30
Z2105089	8	F	58
Z953678	14	F	10
Z1907218	7	M	26
Z2219314	11	F	119
Z402280	8	F	124
Z817363	16	M	16
Z2113839	3	F	181
Z2237194	3	M	181
Z2237546	7	M	51
Z712673	6	F	50
Z1480950	11	M	75
Z673566	13	M	169
Z654231	15	F	130
Z680367	7	F	43
Z882062	15	M	600
Z1525867	15	F	483
Z2215021	14	M	46
Z2237964	16	M	31
Z641221	16	M	10
Z1429271	13	F	13
Z2208582	9	M	20
Z2241109	9	M	102
Z2093970	14	F	51
Z2338762	2	M	54
Z1728302	3	F	238
Z2497501	11	F	22
Z1478499	14	F	15
Z2069180	8	F	17
Z2186506	1	F	52
Z974340	8	M	30
Z939098	8	F	23
Z720252	7	F	104
Z2494135	14	M	19
Z1338446	6	F	151
Z2499015	9	M	13
Z996015	15	M	600
Z566204	11	M	10
Z2240170	10	M	14
Z1892875	10	M	14
Z2490222	1	M	600
Z1800809	8	F	33
Z668398	9	M	53
Z1872236	9	M	10
Z357083	15	M	29
Z2501246	10	M	59
Z684038	12	F	12
Z2468141	0	F	181
Z2472398	9	F	31
Z1588037	12	M	47
Z2278873	6	M	18
Z674508	9	F	16
Z2356740	5	F	13
Z1503405	15	M	36
Z1392297	3	M	20
Z2502593	1	M	25
Z96863	5	M	26
Z1464192	15	M	70
Z1518334	11	F	37
Z969316	15	M	137
Z81493	8	M	29
Z642324	16	F	201
Z558664	16	F	54
Z97769	2	M	61
Z588535	14	M	63
Z72041	10	M	38
Z987170	5	M	23
Z77213	2	F	50
Z1743786	11	F	27
Z971589	7	F	14
Z1748946	11	F	600
Z1434005	16	F	290
Z1749471	15	M	22
Z1645765	15	M	34
Z1743220	13	F	67
Z86786	12	F	21
Z1323274	14	M	62
Z1752086	13	M	65
Z600433	16	M	14
Z98794	9	F	600
Z654909	14	M	30
Z1755965	6	F	96
Z1756011	12	F	57
Z683013	6	F	558
Z476551	16	M	600
Z2439998	6	F	43
Z2173606	1	M	29
Z785898	14	F	13
Z650444	14	M	62
Z2440104	14	M	367
Z79626	14	F	23
Z2440289	8	F	26
Z1951418	6	M	27
Z2440482	3	F	16
Z2427273	4	F	16
Z451571	11	F	32
Z683975	12	F	61
Z90834	3	M	307
Z2441736	5	F	10
Z681917	5	M	239
Z986799	7	F	18
Z1514985	14	F	24
Z1884084	12	M	600
Z1785907	15	F	54
Z87817	8	F	11
Z81392	15	F	12
Z2443046	11	F	44
Z2284032	9	F	33
Z2422787	1	M	194
Z2062133	14	M	10
Z208829	7	M	87
Z2091168	5	F	600
Z2443550	11	M	46
Z1779843	2	F	109
Z2444480	8	M	24
Z697411	9	F	53
Z1762357	7	F	47
Z1655694	15	F	12
Z1374448	14	F	31
Z999128	14	F	18
Z67643	13	F	18
Z428920	11	F	17
Z1723616	8	M	173
Z1759397	10	F	27
Z1612612	7	M	122
Z468102	9	F	16
Z344341	6	F	79
Z63144	12	M	51
Z1763114	13	M	40
Z1445686	1	M	254
Z1441230	1	F	90
Z1637342	10	F	103
Z1455664	3	F	124
Z872444	14	M	600
Z1605398	0	F	44
Z1768809	6	M	386
Z942468	4	M	40
Z1768884	16	F	600
Z639780	15	M	22
Z1746271	5	F	66
Z1489835	5	M	82
Z1521013	16	F	55
Z1770075	5	F	116
Z1682838	0	M	600
Z1187394	10	F	14
Z694151	3	F	43
Z1768246	13	M	11
Z1773906	6	M	66
Z957272	10	F	74
Z1947659	15	F	600
Z1899779	9	M	156
Z1566014	5	F	43
Z1847834	16	F	23
Z1927229	4	M	41
Z1701771	16	F	600
Z1915396	16	F	55
Z1959581	11	F	34
Z247138	2	M	148
Z1959778	15	M	47
Z1959806	6	F	35
Z1747866	10	M	81
Z1953315	15	F	10
Z1686599	7	M	230
Z627308	16	F	15
Z1628571	2	M	25
Z1494106	16	M	14
Z1070843	8	F	36
Z1944574	13	F	10
Z74007	14	M	17
Z1962817	8	F	56
Z61741	16	F	41
Z1654507	9	F	80
Z73727	10	M	600
Z1791210	16	M	600
Z1704715	0	F	600
Z675015	9	M	18
Z955934	12	M	600
Z1636165	12	M	33
Z1793443	14	M	31
Z1402893	2	M	14
Z680176	5	F	24
Z1794698	11	M	66
Z1309699	16	F	188
Z1795650	1	M	31
Z1290500	6	M	10
Z1794629	6	F	217
Z1456086	6	F	45
Z1079904	15	M	10
Z1797271	12	F	43
Z1469589	15	F	16
Z1617617	2	M	38
Z1798013	16	F	23
Z1800496	16	M	10
Z945928	14	F	68
Z501564	12	F	23
Z458264	15	M	600
Z665996	10	M	68
Z1804318	4	M	600
Z86859	11	M	34
Z388264	11	M	31
Z1791062	16	F	600
Z93638	5	M	35
Z1388433	3	M	40
Z1930423	14	M	24
Z697567	7	M	45
Z1459513	5	F	23
Z1930662	2	F	167
Z1661247	13	M	17
Z1931777	6	F	30
Z1286304	10	F	26
Z1518559	4	M	65
Z1932159	15	F	172
Z681093	6	M	47
Z1568237	2	F	76
Z454506	15	M	27
Z657084	9	M	194
Z1934432	6	F	107
Z79880	7	F	25
Z1913690	16	M	15
Z713170	6	F	17
Z1270302	11	M	63
Z1929663	16	M	600
Z1937055	9	F	224
Z877005	13	F	62
Z1937671	2	M	38
Z1901863	16	F	21
Z81964	4	F	144
Z1901144	9	F	600
Z1919393	11	F	34
Z1520911	14	M	40
Z1618487	1	M	297
Z452073	16	F	17
Z485646	3	M	600
Z1806269	10	M	46
Z1940329	3	F	57
Z1941812	15	M	87
Z1812305	1	M	42
Z1968167	10	F	11
Z1722300	3	F	44
Z1968938	15	M	244
Z1619980	8	F	26
Z1497323	15	M	600
Z412062	16	F	15
Z71303	9	M	426
Z1256016	11	M	35
Z828036	12	M	600
Z1832451	1	M	34
Z1985656	16	M	32
Z1950966	14	M	10
Z84191	5	F	31
Z1308024	9	M	478
Z1597301	6	M	146
Z72996	16	M	17
Z2002661	15	F	600
Z1817781	8	F	68
Z1777125	0	F	600
Z1988101	4	M	600
Z62897	12	M	28
Z90531	4	M	600
Z1988431	5	M	97
Z1531546	13	F	190
Z1840403	14	M	20
Z1490906	5	M	27
Z1990281	13	F	68
Z385852	15	M	53
Z1635697	12	F	18
Z1984356	9	M	76
Z1973884	11	F	151
Z1992542	10	F	67
Z1993081	14	M	10
Z2188407	7	M	166
Z1985601	12	M	127
Z688157	11	F	30
Z2190091	6	M	29
Z2189576	5	M	12
Z1282462	9	M	11
Z652530	16	F	29
Z2190205	7	M	10
Z2192430	15	M	163
Z656632	16	M	30
Z317010	11	M	48
Z2055931	4	F	53
Z2192894	9	M	179
Z356531	15	M	18
Z79325	3	F	464
Z1453133	16	M	600
Z1976900	5	M	43
Z2044443	9	F	13
Z2188728	14	M	70
Z1488184	16	F	130
Z1992459	1	F	41
Z2194104	7	M	31
Z2194125	3	M	99
Z2194335	9	F	33
Z1210609	12	M	104
Z2118877	3	M	24
Z92488	6	F	18
Z2193285	6	M	48
Z63270	14	M	61
Z1961956	3	F	88
Z273105	13	M	107
Z1299295	6	M	20
Z351910	9	M	44
Z1572759	8	M	10
Z1738950	15	F	352
Z2211733	14	M	89
Z1026647	14	M	10
Z2279713	11	M	32
Z2141466	12	M	600
Z2280352	9	M	118
Z1474331	2	M	15
Z1772448	12	M	16
Z2216102	0	F	236
Z1236159	14	F	79
Z2218147	8	M	10
Z1176323	12	M	271
Z2281039	16	F	57
Z2282493	13	M	82
Z2282597	9	F	42
Z684202	13	M	34
Z2315005	10	F	89
Z2273365	13	F	12
Z2318570	4	F	42
Z1806946	7	F	56
Z1638792	4	M	39
Z2032233	5	F	103
Z1258364	13	F	561
Z1446600	14	M	24
Z1940975	10	M	600
Z2342504	2	F	10
Z583401	12	F	35
Z2354985	15	M	52
Z2274537	1	M	56
Z2355129	9	M	20
Z1684123	7	M	600
Z692152	3	M	30
Z2355887	14	M	69
Z1298773	7	M	27
Z2244129	15	F	14
Z2357210	10	M	26
Z2131789	15	F	22
Z2401167	2	M	26
Z2401745	8	M	111
Z1824416	2	F	22
Z2403100	9	M	14
Z2193283	1	F	128
Z1701139	11	M	10
Z697845	9	M	11
Z2403329	6	F	17
Z2401660	12	F	335
Z1863228	12	F	600
Z72026	15	M	600
Z64719	16	F	10
Z983373	11	F	102
Z1021109	6	F	341
Z2402533	11	M	19
Z2402902	14	M	600
Z2350967	15	M	50
[truncated: 789 more rows]
