# Supplementary material for: Guidance on the interpretation of faecal calprotectin levels in children
Source: PLoS One. 2021 Feb 11;16(2):e0246091. doi: 10.1371/journal.pone.0246091 (PMC7877663; doi:10.1371/journal.pone.0246091)
Supplement: S2 File — (CSV) [file pone.0246091.s002.csv]

PAT_MRN_ID	AGE_AT_RESULT	FCP	IBD	Ref	RefCP
3683495	0	598	0	1
3855800	0	64	0	1	0
3864838	0	236	0	1	0
3902026	0	157	0	1	0
3949059	0	600	0	0	1
1234200	1	600	0	1	1
2149003	1	355	0	0	0
2164292	1	600	0	0	1
3062553	1	254	0	1	1
3067381	1	90	0	0	0
3244124	1	600	0	0	1
3549288	1	249	0	1	1
3653174	1	50	0	1	1
3764681	1	213	0	0	1
3976581	1	277	0	1	1
4157576	1	600	0	0	0
1228647	2	193	0	1	1
1230393	2	61	0	1	1
1230703	2	562	0	1	1
1235326	2	82	0	1	1
2143336	2	107	0	1	0
3380847	2	52	0	0	0
3418068	2	160	0	0	0
3444364	2	79	0	1	0
3454175	2	600	0	1	1
3671028	2	367	0	0	0
3746868	2	600	0	1	0
1225993	3	58	0	1	0
1228154	3	464	0	0	0
1231359	3	600	0	0	0
2104546	3	58	0	1	0
3325051	3	600	0	0	1
3342386	3	58	0	1	0
3673515	3	70	0	1	0
3708287	3	121	0	1	1
3884734	3	103	0	0	0
3971269	3	59	0	1	0
4052082	3	600	0	1	0
1211833	4	573	0	1	0
1213573	4	54	0	1	1
1216499	4	289	0	1	1
1217020	4	144	0	1	1
1221474	4	367	0	1	1
1225336	4	600	0	1	1
1230978	4	600	0	1	1
2127738	4	93	0	0	1
3265362	4	600	0	1	1
3280574	4	308	0	1	1
3296408	4	87	0	1	0
3543659	4	182	0	0	1
3670118	4	251	0	1	0
3825959	4	174	0	0	0
4103990	4	600	0	0	1
1209980	5	73	0	1	1
1210415	5	600	0	1	0
1212052	5	600	0	1	1
1212476	5	66	0	1	1
1214210	5	69	0	1	0
1214304	5	52	0	1	0
1215791	5	265	0	1	0
1217344	5	82	0	1	1
1217943	5	91	0	1	1
1218760	5	132	0	1	1
1987326	5	164	0	1	1
2012297	5	117	0	1	0
2014605	5	600	0	1	0
2056374	5	55	0	1	0
2059218	5	188	0	1	0
3005824	5	307	0	0	0
3240555	5	300	0	0	1
3255137	5	600	0	1	0
3395898	5	88	0	1	0
3617040	5	600	0	1	0
3645851	5	600	0	0	1
3892266	5	54	0	1	0
4148745	5	600	0	0	1
1206031	6	100	0	1	0
1209926	6	73	0	0	0
1210010	6	62	0	1	0
1213173	6	202	0	1	0
1213751	6	90	0	1	0
1221812	6	558	0	1	1
2013727	6	600	0	0	0
2041074	6	216	0	1	1
2076655	6	539	0	1	0
2155683	6	51	0	1	0
3224129	6	169	0	0	0
3295548	6	178	0	0	0
3386149	6	600	0	0	1
3832078	6	29	0	0	1
2031395	16	92	1	1	1
1194569	7	494	0	1	0
1197674	7	61	0	1	0
1208515	7	247	0	1	0
3636235	14	101	1	0	1
2020137	7	544	0	0	1
3053960	7	436	0	1	0
3237071	7	122	0	0	0
3534609	7	61	0	0	0
3711118	7	100	0	1	1
3829340	7	389	0	1	1
4064649	7	600	0	1	0
1194586	8	162	0	1	1
1203911	8	600	0	1	1
1205156	8	77	0	1	0
1206882	8	95	0	0	0
1895933	8	61	0	1	0
1915724	8	86	0	1	1
1931382	8	143	0	0	0
2015189	8	287	0	1	1
2056176	8	600	0	1	0
3393201	8	203	0	0	0
3447823	8	68	0	1	0
3711514	8	600	0	0	0
3774009	8	83	0	0	0
3838260	8	600	0	0	1
4022782	8	172	0	0	1
4071451	8	357	0	0	0
1180814	9	89	0	1	1
1184964	9	600	0	0	1
1185618	9	98	0	1	0
1186699	9	99	0	1	1
1191156	9	194	0	1	1
1192139	9	426	0	1	1
1193656	9	52	0	1	0
3114713	8	190	1	0	0
1198056	9	53	0	1	1
1201490	9	53	0	1	0
1181848	11	211	1	1	0
1203619	9	540	0	1	0
1950214	9	134	0	1	1
1971351	14	232	1	1	1
2113199	9	478	0	1	0
2148134	9	439	0	0	1
3725477	13	245	1	0	1
3172513	9	600	0	1	0
3484854	9	81	0	0	0
3537777	9	156	0	0	0
3693202	9	600	0	1	0
3740372	9	76	0	0	0
3865508	9	142	0	0	0
4134133	10	529	1	0	1
3333340	3	600	1	0	0
1182304	10	600	0	1	1
1183748	10	68	0	1	1
3035882	4	600	1	0	0
1190975	10	113	0	1	1
1191003	10	78	0	1	1
1812732	10	148	0	1	1
1815643	10	222	0	0	1
1853267	10	97	0	0	0
1865711	10	164	0	1	1
1878296	10	86	0	1	1
1214370	5	600	1	1	0
1991687	6	600	1	0	0
3046541	10	600	0	1	1
3053240	10	600	0	0	0
3365304	10	132	0	0	1
4082457	6	600	1	0	1
1209514	7	600	1	1	0
1212047	7	600	1	1	0
1216623	7	600	1	0	0
4035880	10	69	0	1	0
4053949	10	146	0	1	1
4073507	10	458	0	1	1
2175708	7	600	1	1	0
1986984	8	600	1	0	1
3002802	8	600	1	0	0
3809344	8	600	1	1	1
4125780	8	600	1	0	0
1196550	9	600	1	1	0
1182653	11	256	0	1	1
1184025	11	79	0	1	0
1188644	11	72	0	1	0
1189470	11	600	0	1	1
1803685	11	364	0	0	0
1823454	11	253	0	0	0
3154267	9	600	1	0	1
2100839	11	75	0	1	1
3001625	11	308	0	0	0
3027524	11	97	0	0	0
3107711	11	75	0	1	0
3326986	9	600	1	0	0
3285532	11	108	0	1	1
3289401	11	56	0	0	0
3377622	11	600	0	1	1
3943371	9	600	1	0	0
3450957	11	105	0	0	1
1179466	10	600	1	1	1
3614299	11	600	0	0	0
3615017	11	600	0	0	0
1188121	10	600	1	1	0
2166440	10	600	1	0	1
3523010	10	600	1	0	1
3908910	11	466	0	0	1
4105011	11	205	0	0	0
1168453	12	45	0	1	1
1169131	12	600	0	1	0
1171011	12	147	0	1	0
1172364	12	10	0	1	0
1172572	12	102	0	1	1
1174084	12	600	0	1	1
1174406	12	51	0	1	1
1174949	12	117	0	1	1
1175951	12	140	0	1	1
1178823	12	558	0	1	1
1179889	12	189	0	1	1
3575658	10	600	1	0	1
1183628	12	193	0	1	0
3607999	10	600	1	0	0
1920419	12	600	0	1	1
1947506	12	161	0	1	1
3642125	10	600	1	0	0
4090725	10	600	1	0	0
1178396	11	600	1	0	0
3019330	12	123	0	0	0
3051666	12	238	0	0	1
3081297	12	600	0	0	0
1179583	11	600	1	1	1
1179611	11	600	1	0	1
1865004	11	600	1	0	0
3169372	11	600	1	0	1
3448723	11	600	1	0	0
3527272	11	600	1	0	1
3662078	11	600	1	0	0
3602211	12	127	0	0	0
3725929	11	600	1	1	1
3655055	12	600	0	0	1
3874580	11	600	1	0	1
3851239	12	72	0	0	0
1181209	12	600	1	1	1
1673639	12	600	1	0	1
4050686	12	335	0	0	1
1960394	12	600	1	1	1
1167952	13	188	0	1	1
1982106	12	600	1	0	0
1173252	13	275	0	1	0
1175434	13	223	0	1	1
1175722	13	249	0	1	1
1731632	13	121	0	1	0
1754684	13	62	0	1	0
2103299	12	600	1	0	1
1947118	13	51	0	0	0
2040153	13	600	0	0	no
3128279	12	600	1	0	1
3218219	12	600	1	0	1
2141423	13	183	0	1	0
3489703	12	600	1	0	1
3128191	13	73	0	1	1
3379724	13	67	0	1	1
3499512	12	600	1	0	1
3593896	12	600	1	0	0
3780798	12	600	1	0	1
3857572	12	600	1	0	0
3700895	13	600	0	0	0
3720574	13	99	0	1	0
4004026	12	600	1	0	0
4086566	12	600	1	1	0
3840712	13	82	0	1	1
3878863	13	248	0	0	1
1169932	13	600	1	1	0
3977989	13	136	0	1	0
1914577	13	600	1	0	0
2127700	13	600	1	0	1
4162611	13	600	0	1	1
1122869	14	122	0	1	1
1161658	14	111	0	1	1
1163077	14	600	0	0	0
1164961	14	600	0	1	0
2152876	13	600	1	0	0
3445406	13	600	1	0	1
1171248	14	13	0	1	0
1173769	14	117	0	1	1
1598716	14	79	0	1	1
3461686	13	600	1	0	1
1624944	14	153	0	0	1
3524300	13	600	1	0	0
3604738	13	600	1	0	0
3914049	13	600	1	0	1
1996583	14	30	0	0	0
4005437	13	600	1	0	0
2158319	14	62	0	1	0
2166307	14	63	0	1	1
1167625	14	600	1	0	1
1170729	14	600	1	1	0
1623112	14	600	1	0	0
1656093	14	600	1	0	0
3242522	14	377	0	0	0
3320728	14	600	0	1	0
1708873	14	600	1	1	0
2120144	14	600	1	1	0
3514386	14	132	0	1	0
3574424	14	201	0	0	0
3609787	14	102	0	0	0
3033736	14	600	1	1	0
3048806	14	600	1	0	1
3725523	14	491	0	1	1
3734726	14	51	0	1	0
3067639	14	600	1	0	0
3827823	14	600	0	1	1
3871270	14	54	0	0	0
3980552	14	223	0	0	0
4081783	14	600	0	1	1
1153864	15	84	0	1	0
1154085	15	69	0	1	1
1155675	15	65	0	0	0
3468784	14	600	1	1	0
1158305	15	600	0	0	0
1159992	15	255	0	1	1
1160347	15	119	0	1	0
3512926	14	600	1	0	1
1161324	15	108	0	0	1
1161728	15	514	0	0	1
3748162	14	600	1	0	0
1162955	15	218	0	1	1
1164182	15	130	0	1	1
1156903	15	600	1	1	0
1167136	15	324	0	1	1
1161318	15	600	1	0	1
1167809	15	600	0	1	1
1168147	15	77	0	1	0
1169157	15	314	0	1	1
1509708	15	141	0	0	1
1161975	15	600	1	1	1
1929931	15	53	0	1	0
2069557	15	85	0	1	0
2133391	15	242	0	1	1
1164740	15	600	1	1	0
2164720	15	89	0	1	0
2175003	15	600	0	1	0
3111982	15	152	0	1	0
1167313	15	600	1	1	0
3207203	15	600	0	1	1
3263063	15	389	0	1	1
1772457	15	600	1	0	0
2137925	15	600	1	1	0
3460688	15	139	0	0	0
3644089	15	128	0	0	0
3118294	15	600	1	0	1
3750443	15	600	0	0	1
3770895	15	103	0	0	0
4137206	15	94	0	1	0
3417698	15	600	1	1	1
3646609	15	600	1	0	0
1154319	16	64	0	1	1
1159968	16	600	0	1	1
1161446	16	100	0	1	0
1122623	16	600	1	1	0
1153372	16	600	1	1	0
1163217	16	600	1	0	0
1946604	16	97	0	0	0
2005835	16	600	0	1	0
2013888	16	256	0	1	1
1457946	16	600	1	1	0
2162485	16	324	0	1	0
3075649	16	600	1	0	0
3089218	16	161	0	1	1
3263090	16	136	0	1	1
3547311	16	600	1	1	0
4089117	16	448	0	1	1
1183171	12	313	1	1	1
